# Supplementary material for: Effect of Novel AKT Inhibitor Vevorisertib as Single Agent and in Combination with Sorafenib on Hepatocellular Carcinoma in a Cirrhotic Rat Model
Source: Int J Mol Sci. 2022 Dec 19;23(24):16206. doi: 10.3390/ijms232416206 (PMC9784348; doi:10.3390/ijms232416206)
Supplement: Supplementary file 1 [file ijms-23-16206-s001.zip]

Archive with 1 entries (1 files):
- ijms-2057287-supplementary.pdf
